# Supplementary material for: Adenovirus Fibers as Ultra-Stable Vehicles for Intracellular Nanoparticle and Protein Delivery
Source: Biomolecules. 2022 Feb 15;12(2):308. doi: 10.3390/biom12020308 (PMC8869412; doi:10.3390/biom12020308)
Supplement: Supplementary file 1 [file biomolecules-12-00308-s001.zip]

Archive with 1 entries (1 files):
- biomolecules-1526661-supplementary.pdf
